# Supplementary material for: Comparison of the full-length sequence and sub-regions of 16S rRNA gene for skin microbiome profiling
Source: mSystems. 2024 Jun 27;9(7):e00399-24. doi: 10.1128/msystems.00399-24 (PMC11264597; doi:10.1128/msystems.00399-24)
Supplement: Table S1 — Primer pairs targeting regions of the 16S rRNA gene. [file msystems.00399-24-s0005.xlsx]

## Sheet: 1
Table S1. The primer pairs targeting the regions of the 16S rRNA gene were utilized in this study, including V1-V2, V1-V3, V3, V3-V4, V5-V9, and V1-V9.
V1-V2	27F	AGAGTTTGATYMTGGCTCAG
	338R	GCTGCCTCCCGTAGGAGT
V1-V3	27F	AGAGTTTGATYMTGGCTCAG
	534R	ATTACCGCGGCTGCTGG
V3-V4	338F	ACTCCTACGGGAGGCAGCA
	806R	GGACTACHVGGGTWTCTAAT
V4	515F	GTGCCAGCMGCCGCGG
	806R	GGACTACHVGGGTWTCTAAT
V5-V9	799F	AACMGGATTAGATACCCKG
	1492R	TACGGYTACCTTGTTAYGACTT
V1-V9	27F	AGAGTTTGATYMTGGCTCAG
	1492R	TACGGYTACCTTGTTAYGACTT
