# Supplementary material for: Comparison of the full-length sequence and sub-regions of 16S rRNA gene for skin microbiome profiling
Source: mSystems. 2024 Jun 27;9(7):e00399-24. doi: 10.1128/msystems.00399-24 (PMC11264597; doi:10.1128/msystems.00399-24)
Supplement: Table S2 — The microbial biomarkers and LDA values for different 16S regions across the five types of skin samples. [file msystems.00399-24-s0006.xlsx]

## Sheet: LEfSe
Table S2. The microbial biomarkers and LDA values for different 16S regions across the five types of skin samples based on linear discriminant analysis effect size analysis (LEfSe). The bacteria identical to the microbial biomarkers selected from the V1-V9 region are shaded red, and the LDA values are shaded blue, with the width representing the magnitude of the values.
Samples	V1-V9		V1-V2		V1-V3		V3-V4		V4		V5-V9
	Biomarker	LDA_value	Biomarker	LDA_value	Biomarker	LDA_value	Biomarker	LDA_value	Biomarker	LDA_value	Biomarker	LDA_value
InaS	f__Staphylococcaceae	5.5377	g__Staphylococcus	5.5397	g__Staphylococcus	5.5302	g__Staphylococcus	5.5458	f__Staphylococcaceae	5.5203	f__Staphylococcaceae	5.5273
	g__Staphylococcus	5.5377	f__Staphylococcaceae	5.5397	f__Staphylococcaceae	5.5302	f__Staphylococcaceae	5.5458	g__Staphylococcus	5.5203	g__Staphylococcus	5.5273
	o__Staphylococcales	5.4991	o__Staphylococcales	5.5021	o__Staphylococcales	5.4927	o__Staphylococcales	5.5092	c__Bacilli	5.4847	o__Staphylococcales	5.4884
	c__Bacilli	5.4811	c__Bacilli	5.4767	c__Bacilli	5.4696	c__Bacilli	5.4724	o__Staphylococcales	5.4828	c__Bacilli	5.4874
	p__Firmicutes	5.4395	p__Firmicutes	5.4308	p__Firmicutes	5.421	p__Firmicutes	5.4232	p__Firmicutes	5.4345	p__Firmicutes	5.4388
							g__Enterococcus	4.9879	g__Enterococcus	5.0788
							f__Enterococcaceae	4.9797	f__Enterococcaceae	5.0788
CiraS	f__Neisseriaceae.g__uncultured	4.4176	f__Neisseriaceae.g__uncultured	4.3251	f__Neisseriaceae.g__uncultured	4.3526	f__Neisseriaceae.g__uncultured	4.3698	f__Neisseriaceae.g__uncultured	4.3908	g___Eubacterium__rumintium_group	4.602
	f__Moraxellaceae	4.291	f__Moraxellaceae	4.2519	f__Moraxellaceae	4.29	f__Moraxellaceae	4.259	f__Moraxellaceae	4.2736	f__Neisseriaceae.g__uncultured	4.5033
	o__Flavobacteriales	4.1318	o__Flavobacteriales	4.1306	o__Flavobacteriales	4.1515	g__Enhydrobacter	4.2371	g__Enhydrobacter	4.2436	f__Moraxellaceae	4.2788
	f__Weeksellaceae	4.1107	g__Chryseobacterium	4.1168	g__Chryseobacterium	4.1379	o__Flavobacteriales	4.1292	o__Flavobacteriales	4.0914	o__Flavobacteriales	4.2054
			f__Weeksellaceae	4.1144	f__Weeksellaceae	4.1357	g__Chryseobacterium	4.1155	g__Chryseobacterium	4.0727	g__Chryseobacterium	4.1954
			g__Moraxella	4.012	f__Moraxellaceae.Other	4.0581	f__Weeksellaceae	4.1135	f__Weeksellaceae	4.0712	f__Weeksellaceae	4.1928
											g__Marvinbryantia	4.1702
											f__Beijerinckiaceae.g__uncultured	4.0762
											g__Moraxella	4.0692
PaS	p__Actinobacteriota	5.2245	p__Actinobacteriota	5.1795	p__Actinobacteriota	5.1923	p__Actinobacteriota	5.1836	p__Actinobacteriota	5.1938	p__Actinobacteriota	5.2079
	c__Actinobacteria	5.2229	c__Actinobacteria	5.1773	c__Actinobacteria	5.1905	c__Actinobacteria	5.181	c__Actinobacteria	5.1906	c__Actinobacteria	5.2058
	o__Propionibacteriales	5.1934	o__Propionibacteriales	5.1392	o__Propionibacteriales	5.1574	o__Propionibacteriales	5.1374	o__Propionibacteriales	5.1487	o__Propionibacteriales	5.1723
	f__Propionibacteriaceae	5.1931	f__Propionibacteriaceae	5.1389	f__Propionibacteriaceae	5.1572	f__Propionibacteriaceae	5.1372	f__Propionibacteriaceae	5.1485	f__Propionibacteriaceae	5.1721
	g__Cutibacterium	5.1928	g__Cutibacterium	5.1382	g__Cutibacterium	5.1567	g__Cutibacterium	5.1365	g__Cutibacterium	5.1479	g__Cutibacterium	5.1717
	o__Pseudomodales	4.3082	o__Pseudomodales	4.2869	o__Pseudomodales	4.2991	o__Pseudomodales	4.2634	o__Pseudomodales	4.3062	o__Pseudomodales	4.2876
	c__Alphaproteobacteria	4.2015	c__Alphaproteobacteria	4.2692	c__Alphaproteobacteria	4.2504	c__Alphaproteobacteria	4.2337	c__Alphaproteobacteria	4.2631	c__Alphaproteobacteria	4.2167
			o__Micrococcales	4.0804	o__Micrococcales	4.0381	g__Candidatus_Solibacter	4.2268	o__Micrococcales	4.0597	g__Plesiomos	4.141
			p__Deinococcota	4.0212			o__Micrococcales	4.1153			o__Micrococcales	4.0564
			c__Deinococci	4.0211							g__Luteolibacter	4.0059
			g__Deinococcus	4.021
			o__Deinococcales	4.021
			f__Deinococcaceae	4.021
NaS	f__Peptostreptococcales_Tissierellales	4.7749	c__Clostridia	4.746	c__Clostridia	4.7484	c__Clostridia	4.7674	c__Clostridia	4.8239	f__Peptostreptococcales_Tissierellales	4.7368
	o__Peptostreptococcales_Tissierellales	4.7598	f__Peptostreptococcales_Tissierellales	4.7374	f__Peptostreptococcales_Tissierellales	4.738	f__Peptostreptococcales_Tissierellales	4.742	f__Peptostreptococcales_Tissierellales	4.8081	o__Peptostreptococcales_Tissierellales	4.7137
	g__Peptoniphilus	4.5041	o__Peptostreptococcales_Tissierellales	4.7185	o__Peptostreptococcales_Tissierellales	4.7215	o__Corynebacteriales	4.5032	o__Enterobacterales	4.5422	o__Corynebacteriales	4.4627
	g__Dolosigranulum	4.4908	o__Corynebacteriales	4.4908	o__Enterobacterales	4.4827	f__Corynebacteriaceae	4.5026	f__Enterobacteriaceae	4.5405	f__Corynebacteriaceae	4.4611
	o__Corynebacteriales	4.4738	f__Corynebacteriaceae	4.4901	f__Enterobacteriaceae	4.4805	g__Peptoniphilus	4.458	g__Peptoniphilus	4.5099	g__Peptoniphilus	4.461
	f__Corynebacteriaceae	4.473	g__Peptoniphilus	4.4538	o__Corynebacteriales	4.4769	g__Dolosigranulum	4.4145	o__Corynebacteriales	4.4762	f__Carnobacteriaceae	4.4484
	o__Enterobacterales	4.4036	g__Dolosigranulum	4.4423	f__Corynebacteriaceae	4.4764	o__Enterobacterales	4.3971	f__Corynebacteriaceae	4.4749	o__Enterobacterales	4.4116
	f__Enterobacteriaceae	4.4033	o__Enterobacterales	4.4048	g__Peptoniphilus	4.4509	f__Enterobacteriaceae	4.3963	g__Roseimarinus	4.4577	f__Enterobacteriaceae	4.4095
	g__Aerococcus	4.3714	f__Enterobacteriaceae	4.4022	g__Dolosigranulum	4.4276	g__Corynebacterium	4.3563	g__Aerococcus	4.4352	g__Aerococcus	4.347
	g__Corynebacterium	4.3315	g__Aerococcus	4.3433	g__Aerococcus	4.3523	g__Aerococcus	4.3463	f__Carnobacteriaceae	4.43	g__Corynebacterium	4.3239
			g__Corynebacterium	4.3396	g__Corynebacterium	4.3086	g__Klebsiella	4.2089	g__Dolosigranulum	4.414	g__Klebsiella	4.2646
							g__Roseimarinus	4.0504	g__Corynebacterium	4.2957
									g__Lawsonella	4.0054
OrE	f__Streptococcaceae	5.4069	g__Streptococcus	5.4004	g__Streptococcus	5.4014	g__Streptococcus	5.4017	g__Streptococcus	5.388	g__Streptococcus	5.3911
	g__Streptococcus	5.4068	f__Streptococcaceae	5.4004	f__Streptococcaceae	5.4014	f__Streptococcaceae	5.4017	f__Streptococcaceae	5.388	f__Streptococcaceae	5.3911
	o__Lactobacillales	5.3585	o__Lactobacillales	5.3557	o__Lactobacillales	5.3601	o__Lactobacillales	5.3591	o__Lactobacillales	5.3439	o__Lactobacillales	5.3449
	c__Gammaproteobacteria	5.0766	c__Gammaproteobacteria	5.0685	c__Gammaproteobacteria	5.0532	c__Gammaproteobacteria	5.0532	c__Gammaproteobacteria	5.0826	c__Gammaproteobacteria	5.056
	p__Proteobacteria	5.0755	p__Proteobacteria	5.0669	p__Proteobacteria	5.0516	p__Proteobacteria	5.0516	p__Proteobacteria	5.0809	p__Proteobacteria	5.0542
	f__Pasteurellaceae	4.8772	o__Pasteurellales	4.9012	o__Pasteurellales	4.8835	o__Pasteurellales	4.8981	f__Pasteurellaceae	4.9243	f__Pasteurellaceae	4.8846
	o__Pasteurellales	4.8772	f__Pasteurellaceae	4.9012	f__Pasteurellaceae	4.8833	f__Pasteurellaceae	4.8981	o__Pasteurellales	4.9243	o__Pasteurellales	4.8846
	g__Haemophilus	4.8273	g__Haemophilus	4.8452	g__Haemophilus	4.8244	g__Haemophilus	4.8398	g__Haemophilus	4.8676	g__Haemophilus	4.8237
	o__Burkholderiales	4.6588	o__Burkholderiales	4.593	o__Burkholderiales	4.5879	o__Burkholderiales	4.553	o__Burkholderiales	4.5905	o__Burkholderiales	4.5933
	g__Neisseria	4.6486	g__Neisseria	4.5808	g__Neisseria	4.5734	g__Neisseria	4.5386	g__Neisseria	4.5803	g__Neisseria	4.5731
	f__Neisseriaceae	4.6381	f__Neisseriaceae	4.5677	f__Neisseriaceae	4.559	f__Neisseriaceae	4.5244	f__Neisseriaceae	4.5679	f__Neisseriaceae	4.5619
	c__Bacteroidia	4.5266	c__Bacteroidia	4.5038	c__Bacteroidia	4.5309	c__Bacteroidia	4.5196	c__Bacteroidia	4.5284	c__Bacteroidia	4.5462
	p__Bacteroidota	4.5265	p__Bacteroidota	4.5037	p__Bacteroidota	4.5308	p__Bacteroidota	4.5195	p__Bacteroidota	4.5283	p__Bacteroidota	4.5462
	g__Gemella	4.4691	f__Gemellaceae	4.4608	g__Gemella	4.4503	g__Gemella	4.4559	g__Gemella	4.4408	g__Gemella	4.4624
	f__Gemellaceae	4.4689	g__Gemella	4.4607	f__Gemellaceae	4.4502	f__Gemellaceae	4.4559	f__Gemellaceae	4.4406	f__Gemellaceae	4.4622
	o__Bacteroidales	4.4195	o__Bacteroidales	4.3987	o__Bacteroidales	4.4286	o__Bacteroidales	4.4237	o__Bacteroidales	4.4196	o__Bacteroidales	4.4549
	f__Prevotellaceae	4.187	o__Veillonellales_Selenomodales	4.1922	o__Veillonellales_Selenomodales	4.2081	o__Veillonellales_Selenomodales	4.2056	o__Veillonellales_Selenomodales	4.2482	f__Prevotellaceae	4.225
	c__Negativicutes	4.1537	c__Negativicutes	4.192	c__Negativicutes	4.2078	c__Negativicutes	4.2053	c__Negativicutes	4.2479	o__Fusobacteriales	4.2133
	o__Veillonellales_Selenomodales	4.1535	o__Fusobacteriales	4.181	f__Prevotellaceae	4.2074	f__Prevotellaceae	4.2035	f__Veillonellaceae	4.2229	p__Fusobacteriota	4.213
	f__Veillonellaceae	4.1405	p__Fusobacteriota	4.1808	p__Fusobacteriota	4.2019	p__Fusobacteriota	4.1953	g__Veillonella	4.2149	c__Fusobacteriia	4.2128
	o__Fusobacteriales	4.1386	c__Fusobacteriia	4.1807	o__Fusobacteriales	4.2016	o__Fusobacteriales	4.1951	f__Prevotellaceae	4.1987	o__Veillonellales_Selenomodales	4.2003
	p__Fusobacteriota	4.1385	f__Prevotellaceae	4.1748	c__Fusobacteriia	4.2016	c__Fusobacteriia	4.1949	o__Fusobacteriales	4.1843	c__Negativicutes	4.2002
	c__Fusobacteriia	4.1384	f__Veillonellaceae	4.1696	f__Veillonellaceae	4.1864	f__Veillonellaceae	4.181	p__Fusobacteriota	4.1843	f__Veillonellaceae	4.1794
	g__Veillonella	4.1371	g__Veillonella	4.1641	g__Veillonella	4.1806	g__Veillonella	4.1762	c__Fusobacteriia	4.1842	g__Veillonella	4.1747
	g__Prevotella	4.0304	g__Rothia	4.0379	g__Prevotella	4.0672	g__Aeroglobus	4.1748	g__Prevotella	4.0473	g__Prevotella	4.0928
	g__Porphyromos	4.0156	g__Prevotella	4.0375	g__Rothia	4.0272	g__Prevotella	4.057			g__Rothia	4.0629
	f__Porphyromodaceae	4.0148	f__Micrococcaceae	4.0332	f__Micrococcaceae	4.0219	f__Micrococcaceae	4.03			f__Micrococcaceae	4.0576
					f__Porphyromodaceae	4.0113	g__Rothia	4.0299			f__Porphyromodaceae	4.0499
					g__Porphyromos	4.0105	f__Porphyromodaceae	4.01			g__Porphyromos	4.0493
							g__Porphyromos	4.0099
