# Supplementary material for: Comparison of the full-length sequence and sub-regions of 16S rRNA gene for skin microbiome profiling
Source: mSystems. 2024 Jun 27;9(7):e00399-24. doi: 10.1128/msystems.00399-24 (PMC11264597; doi:10.1128/msystems.00399-24)
Supplement: Table S3 — The top 30 importance species and MDG values. [file msystems.00399-24-s0007.xlsx]

## Sheet: Importance
Table S3. The top 30 importance species and mean decrease Gini (MDG) values were selected by the random forest model. The shared bacteria with V1-V9 region are shaded red, and the bacteria unique to each 16S sub-region are shaded white.
V1-V9	MDG	V1-V2	MDG	V1-V3	MDG	V3-V4	MDG	V4	MDG	V5-V9	MDG
Staphylococcus	15.2782	Staphylococcus	13.8661	Staphylococcus	13.9076	Staphylococcus	12.852	Staphylococcus	12.9845	Cutibacterium	12.9124
Cutibacterium	11.611	Cutibacterium	11.1558	Cutibacterium	11.7038	Cutibacterium	11.6101	Cutibacterium	11.01	Staphylococcus	12.4233
Corynebacterium	9.18481	Streptococcus	9.8816	Streptococcus	10.9737	Streptococcus	9.553	Streptococcus	9.34501	Streptococcus	10.2683
Streptococcus	9.15586	Corynebacterium	8.14537	Corynebacterium	8.94301	Corynebacterium	7.63192	Corynebacterium	7.25287	Corynebacterium	7.70263
Lawsonella	5.80884	Lawsonella	5.5955	Lawsonella	5.03132	Lawsonella	5.08455	Lawsonella	5.191	Lawsonella	5.46898
Gemella	4.92089	Rothia	5.00413	Gemella	4.67028	Enhydrobacter	5.08082	Acinetobacter	4.75886	Moraxella	5.42195
Paracoccus	4.65978	Gemella	4.83907	Acinetobacter	4.50157	Paracoccus	4.85509	Paracoccus	4.4719	Rothia	4.92719
Acinetobacter	4.12757	Paracoccus	4.38552	Paracoccus	4.15824	Gemella	4.82718	Enhydrobacter	4.43502	Gemella	4.34189
Haemophilus	3.86911	Moraxella	4.33425	Rothia	3.77611	Rothia	4.17429	Gemella	4.2929	Paracoccus	4.21593
Moraxella	3.86859	Anaerococcus	3.7568	Neisseria	3.67075	Haemophilus	3.63452	Rothia	4.1699	Acinetobacter	4.11659
Neisseria	3.6536	Haemophilus	3.6454	Veillonella	3.48301	Neisseria	3.48671	Haemophilus	3.81	Granulicatella	3.45589
Anaerococcus	3.52625	Neisseria	3.43379	Haemophilus	3.38739	Veillonella	3.37116	Anaerococcus	3.74701	Neisseria	3.33424
Rothia	3.05067	Veillonella	3.32308	Anaerococcus	3.30009	Bacteroides	3.23089	Granulicatella	3.27111	Anaerococcus	3.14995
Finegoldia	2.70967	Muribaculaceae	2.72926	Finegoldia	2.77482	Anaerococcus	3.22317	Neisseria	3.08359	Haemophilus	3.03306
Granulicatella	2.63432	Fusobacterium	2.46925	Muribaculaceae	2.77288	Granulicatella	3.04333	Veillonella	2.97415	Veillonella	2.63396
Porphyromonas	2.38888	Finegoldia	2.46172	Peptoniphilus	2.34614	Muribaculaceae	2.63626	Bacteroides	2.94468	Finegoldia	2.60785
Veillonella	2.38067	Bacteroides	2.42753	Fusobacterium	2.23577	Peptoniphilus	2.55671	Muribaculaceae	2.50299	Fusobacterium	2.30999
Enhydrobacter	2.19491	Peptoniphilus	2.10475	Bacteroides	2.22472	Finegoldia	2.54568	Peptoniphilus	2.30383	Porphyromonas	2.05976
Peptoniphilus	2.1839	Deinococcus	2.00464	Prevotella	2.15802	Fusobacterium	2.02844	Fusobacterium	2.14315	Peptoniphilus	1.88359
Aggregatibacter	1.87417	Porphyromonas	1.99947	Porphyromonas	2.02447	Prevotella	2.01347	Finegoldia	2.05788	Prevotella	1.88071
Prevotella	1.78968	Prevotella	1.84033	Chryseobacterium	1.66711	Porphyromonas	1.98604	Leptotrichia	1.98645	Aggregatibacter	1.70442
Fusobacterium	1.68152	P5D1.392	1.69378	Enhydrobacter	1.63169	Alloprevotella	1.9246	Porphyromonas	1.80241	Alloprevotella	1.58404
Enterococcus	1.54658	Aggregatibacter	1.65486	Alloprevotella	1.62389	Leptotrichia	1.74306	Prevotella	1.74915	Bacteroides	1.57714
Bacteroides	1.41877	Klebsiella	1.60925	Deinococcus	1.59452	Aggregatibacter	1.74012	Alloprevotella	1.61137	Deinococcus	1.41354
Chryseobacterium	1.22222	Alloprevotella	1.50475	Aggregatibacter	1.38156	Chryseobacterium	1.45935	Escherichia.Shigella	1.5261	Enterococcus	1.35507
Deinococcus	1.17502	Enhydrobacter	1.44811	Enterococcus	1.35213	Deinococcus	1.29162	Deinococcus	1.50905	Enhydrobacter	1.31377
Leptotrichia	1.10026	Chryseobacterium	1.29302	Leptotrichia	1.30008	Enterococcus	1.17652	Chryseobacterium	1.43815	Chryseobacterium	1.24092
Alloprevotella	0.968706	Enterococcus	1.11968	Capnocytophaga	1.14013	Capnocytophaga	1.07248	Enterococcus	1.27535	Klebsiella	1.21558
Klebsiella	0.505521	Leptotrichia	0.991066	Klebsiella	0.873519	Klebsiella	1.00937	Aggregatibacter	1.07798	Leptotrichia	1.18789
Dolosigranulum	0.372067	Dolosigranulum	0.453905	Dolosigranulum	0.476385	Dolosigranulum	0.51543	Dolosigranulum	0.552864	Dolosigranulum	0.418617
